# Supplementary material for: Spatiotemporal database of US congressional elections, 1896–2014
Source: Sci Data. 2017 Aug 15;4:170108. doi: 10.1038/sdata.2017.108 (PMC5556619; doi:10.1038/sdata.2017.108)
Supplement: Supplementary file 1 [file sdata2017108-isa1.zip]

Archive with 3 entries (3 files):
- i_Investigation.txt
- s_study_Wolf.txt
- a_assay_Wolf.txt
