# Supplementary material for: Spatiotemporal database of US congressional elections, 1896–2014
Source: Sci Data. 2017 Aug 15;4:170108. doi: 10.1038/sdata.2017.108 (PMC5556619; doi:10.1038/sdata.2017.108)
Supplement: Supplementary file 1 [file sdata2017108-isa1.zip › i_Investigation.txt]

# Investigation File generated for Scientific Data with Investigation File Authoring Tool version 0.1.0 on 12/07/2017 - This metadata file is CC0
ONTOLOGY SOURCE REFERENCE
Term Source Name	GAZ	ENVO	ERO	OBI
Term Source File	http://data.bioontology.org/ontologies/GAZ	http://data.bioontology.org/ontologies/ENVO	http://data.bioontology.org/ontologies/ERO	http://data.bioontology.org/ontologies/OBI
Term Source Version	$Revision: 1.512 $		2013-08-02	2014-08-18
Term Source Description	Gazetteer	Environment Ontology	Eagle-I Research Resource Ontology	Ontology for Biomedical Investigations
INVESTIGATION
Investigation Identifier
Investigation Title
Investigation Description
Investigation Submission Date
Investigation Public Release Date
INVESTIGATION PUBLICATIONS
Investigation PubMed ID
Investigation Publication DOI
Investigation Publication Author List
Investigation Publication Title
Investigation Publication Status
Investigation Publication Status Term Accession Number
Investigation Publication Status Term Source REF
INVESTIGATION CONTACTS
Investigation Person Last Name
Investigation Person Mid Initials
Investigation Person First Name
Investigation Person Address
Investigation Person Phone
Investigation Person Fax
Investigation Person Email
Investigation Person Affiliation
Investigation Person Roles
Investigation Person Roles Term Accession Number
Investigation Person Roles Term Source REF
STUDY
Study Identifier	10.1038/sdata.2017.108
Study Title	Spatiotemporal database of US congressional elections, 1896–2014
Study Submission Date	24/04/2017
Study Public Release Date	15/08/2017
Study Description	http://www.nature.com/articles/sdata2017108#abstract
Study File Name	s_study_Wolf.txt
Comment[Subject Keywords]	//;//;//
Comment[Manuscript Licence]	CC BY-4.0
Comment[Experimental Metadata Licence]	CC0
Comment[Supplementary Information File Name]	
Comment[Supplementary Information File Type]	x-zip-compressed
Comment[Supplementary Information File URL]	http://www.nature.com/articles/sdata2017108#supplementary-information
Comment[Data Repository]	Open Science Framework
Comment[Data Record Accession]	doi:10.17605/OSF.IO/MJVKB
Comment[Data Record URI]	http://dx.doi.org/10.17605/OSF.IO/MJVKB
STUDY DESIGN DESCRIPTORS
Study Design Type	data integration objective	time series design
Study Design Type Term Accession Number	ERO:0100092	OBI:0500020
Study Design Type Term Source REF	ERO	OBI
STUDY PUBLICATIONS
Study PubMed ID
Study Publication DOI
Study Publication Author List
Study Publication Title
Study Publication Status
Study Publication Status Term Accession Number
Study Publication Status Term Source REF
STUDY FACTORS
Study Factor Name
Study Factor Type
Study Factor Type Term Accession Number
Study Factor Type Term Source REF
STUDY ASSAYS
Study Assay Measurement Type	spatiotemporal region
Study Assay Measurement Type Term Accession Number	BFO:0000011
Study Assay Measurement Type Term Source REF	OBI
Study Assay Technology Type	digital curation
Study Assay Technology Type Term Accession Number	OBI:0302914
Study Assay Technology Type Term Source REF	OBI
Study Assay Technology Platform	""
Study Assay File Name	a_assay_Wolf.txt
STUDY PROTOCOLS
Study Protocol Name	Data sources	Data set construction
Study Protocol Type	selection	data transformation
Study Protocol Type Term Accession Number	OBI:0001928	OBI:0200000
Study Protocol Type Term Source REF	OBI	OBI
Study Protocol Description		
Study Protocol URI	""	""
Study Protocol Version		
Study Protocol Parameters Name	""	""
Study Protocol Parameters Name Term Accession Number	""	""
Study Protocol Parameters Name Term Source REF	""	""
Study Protocol Components Name	""	""
Study Protocol Components Type	""	""
Study Protocol Components Type Term Accession Number	""	""
Study Protocol Components Type Term Source REF	""	""
STUDY CONTACTS
Study Person Last Name	Wolf
Study Person First Name	Levi John
Study Person Mid Initials	
Study Person Email	ljw2@asu.edu
Study Person Phone	
Study Person Fax	
Study Person Address	
Study Person Affiliation	Spatial Analysis Research Center, School of Geographical Sciences and Urban Planning, Arizona State University. 975 S. Myrtle Avenue, Tempe, Arizona 85281, USA
Study Person Roles	
Study Person Roles Term Accession Number	
Study Person Roles Term Source REF	
Comment[Study Person ORCID]	
Comment[Funder]	
Comment[FundRef ID]	
Comment[Funder Term Source REF]	
Comment[Grant Identifier]	
