# Supplementary material for: Spatiotemporal database of US congressional elections, 1896–2014
Source: Sci Data. 2017 Aug 15;4:170108. doi: 10.1038/sdata.2017.108 (PMC5556619; doi:10.1038/sdata.2017.108)
Supplement: Supplementary file 1 [file sdata2017108-isa1.zip › s_study_Wolf.txt]

Source Name	Comment[data source URL]	Characteristics[geographical location]	Term Source REF	Term Accession Number	Characteristics[environment type]	Term Source REF	Term Accession Number	Comment[temporal range]	Protocol REF	Sample Name
Elections to the United States House of Representatives	http://www.icpsr.umich.edu/icpsrweb/ICPSR/studies/6311	United States of America	GAZ	GAZ:00002459	administrative region	ENVO	ENVO:00000004	1898/1992	Data sources	ICPSR 6311
Constituency Level Electoral Archive	http://www.electiondataarchive.org/datacenter.html	United States of America	GAZ	GAZ:00002459	administrative region	ENVO	ENVO:00000004	1992/2014	Data sources	CLEA
district shapefiles	https://osf.io/mjvkb/wiki/home/cdmaps.polisci.ucla.edu	United States of America	GAZ	GAZ:00002459	administrative region	ENVO	ENVO:00000004		Data sources	district shapefiles
