# Supplementary material for: Spatiotemporal database of US congressional elections, 1896–2014
Source: Sci Data. 2017 Aug 15;4:170108. doi: 10.1038/sdata.2017.108 (PMC5556619; doi:10.1038/sdata.2017.108)
Supplement: Supplementary file 1 [file sdata2017108-isa1.zip › a_assay_Wolf.txt]

Sample Name	Protocol REF	Assay Name	Raw Data File	Comment[Data Repository]	Comment[Data Record Accession]	Comment[Data Record URI]
ICPSR 6311	Data set construction	ICPSR 6311	doi:10.17605/OSF.IO/MJVKB	Open Science Framework	doi:10.17605/OSF.IO/MJVKB	http://dx.doi.org/10.17605/OSF.IO/MJVKB
CLEA	Data set construction	CLEA	doi:10.17605/OSF.IO/MJVKB	Open Science Framework	doi:10.17605/OSF.IO/MJVKB	http://dx.doi.org/10.17605/OSF.IO/MJVKB
district shapefiles	Data set construction	district shapefiles	doi:10.17605/OSF.IO/MJVKB	Open Science Framework	doi:10.17605/OSF.IO/MJVKB	http://dx.doi.org/10.17605/OSF.IO/MJVKB
